# Supplementary material for: Skinks on a Plane: Does Human‐Mediated Transportation Impact the Behaviour of an Invasive Lizard?
Source: Ecol Evol. 2024 Dec 18;14(12):e70748. doi: 10.1002/ece3.70748 (PMC11655176; doi:10.1002/ece3.70748)
Supplement: Supplementary file 1 — Data S1. [file ECE3-14-e70748-s001.zip]

Archive with 5 entries (5 files):
- car and control temps.csv
- Compiled activity.csv
- Compiled exploratory behaviour.csv
- plane and control temps.csv
- Skinks on a plane MS _ code.Rmd
