# Supplementary material for: Skinks on a Plane: Does Human‐Mediated Transportation Impact the Behaviour of an Invasive Lizard?
Source: Ecol Evol. 2024 Dec 18;14(12):e70748. doi: 10.1002/ece3.70748 (PMC11655176; doi:10.1002/ece3.70748)
Supplement: Supplementary file 1 — Data S1. [file ECE3-14-e70748-s001.zip › car and control temps.csv]

GROUP	TEMPERATURE
Car	23.566
Car	23.566
Car	23.566
Car	23.566
Car	23.566
Car	23.566
Car	23.566
Car	23.566
Car	23.566
Car	23.566
Car	23.566
Car	23.566
Car	23.566
Car	23.566
Car	23.566
Car	23.566
Car	23.566
Car	23.566
Car	23.566
Car	23.566
Car	23.566
Car	23.566
Car	23.566
Car	23.566
Car	23.566
Car	23.566
Car	23.566
Car	23.566
Car	23.566
Car	23.566
Car	23.566
Car	23.566
Car	23.566
Car	23.566
Car	23.566
Car	23.566
Car	23.566
Car	24.066
Car	27.066
Car	28.566
Car	29.065
Car	28.566
Car	27.566
Car	27.066
Car	27.066
Car	26.566
Car	26.566
Car	26.066
Car	26.066
Car	25.566
Car	25.566
Car	25.566
Car	25.066
Car	25.066
Car	25.066
Car	25.066
Car	25.066
Car	25.066
Car	24.566
Car	24.566
Car	24.566
Car	24.566
Car	24.566
Car	24.566
Car	24.566
Car	24.566
Car	24.566
Car	25.066
Car	24.566
Car	24.566
Car	24.566
Car	25.066
Car	26.066
Car	27.066
Car	28.066
Car	27.066
Car	26.566
Car	26.566
Car	26.066
Car	26.066
Car	25.566
Car	25.566
Car	25.566
Car	25.066
Car	25.066
Car	25.066
Car	25.066
Car	24.566
Car	24.566
Car	24.566
Car	24.566
Car	24.566
Car	24.566
Car	24.566
Car	24.566
Car	24.566
Car	24.566
Car	24.566
Car	24.566
Car	24.566
Car	24.566
Car	24.566
Car	24.566
Car	24.566
Car	24.066
Car	24.066
Car	24.066
Car	24.066
Car	24.066
Car	24.066
Car	24.066
Car	24.066
Car	24.566
Car	24.066
Car	24.566
Car	24.566
Car	24.566
Car	24.566
Car	24.566
Car	24.566
Car	24.566
Car	24.566
Car	24.566
Car	24.566
Car	24.566
Car	24.566
Car	24.566
Car	24.566
Car	24.566
Car	24.566
Car	24.566
Car	25.066
Car	25.066
Car	25.066
Car	25.066
Car	25.066
Car	25.066
Car	25.066
Car	25.066
Car	25.066
Car	25.566
Car	25.566
Car	25.566
Car	25.566
Car	25.566
Car	25.566
Car	25.566
Car	26.066
Car	26.066
Car	26.066
Car	26.066
Car	26.066
Car	26.066
Car	26.066
Car	26.066
Car	26.566
Car	26.566
Car	26.566
Car	26.566
Car	26.566
Car	26.566
Car	26.566
Car	27.066
Car	27.066
Car	27.066
Car	27.066
Car	27.066
Car	27.066
Car	27.066
Car	27.066
Car	27.566
Car	27.566
Car	27.566
Car	27.566
Car	27.566
Car	27.566
Car	27.566
Car	27.566
Car	27.566
Car	27.566
Car	27.566
Car	27.566
Car	27.566
Car	27.566
Car	28.066
Car	28.066
Car	28.066
Car	28.066
Car	28.066
Car	28.066
Car	28.066
Car	28.066
Car	28.066
Car	28.066
Car	28.066
Car	28.066
Car	28.066
Car	28.066
Car	28.066
Car	28.066
Car	28.066
Car	28.066
Car	28.066
Car	28.566
Car	28.566
Car	28.566
Car	28.566
Car	28.566
Car	28.566
Car	28.566
Car	28.566
Car	28.566
Car	28.566
Car	28.566
Car	28.566
Car	28.566
Car	28.566
Car	28.566
Car	28.566
Car	28.566
Car	28.566
Car	28.566
Car	28.566
Car	29.065
Car	29.065
Car	29.065
Car	29.065
Car	29.065
Car	29.065
Car	29.065
Car	29.065
Car	29.065
Car	29.065
Car	29.065
Car	29.065
Car	29.065
Car	29.065
Car	29.065
Car	29.065
Car	28.566
Car	28.566
Car	28.066
Car	28.066
Car	27.566
Car	27.566
Car	27.066
Car	27.066
Car	26.566
Car	26.566
Car	26.066
Car	26.066
Car	25.566
Car	25.566
Car	25.566
Car	25.066
Car	25.066
Car_Control	16.056
Car_Control	16.056
Car_Control	16.056
Car_Control	16.557
Car_Control	16.557
Car_Control	16.557
Car_Control	16.557
Car_Control	16.557
Car_Control	16.557
Car_Control	16.557
Car_Control	16.557
Car_Control	16.557
Car_Control	16.557
Car_Control	17.058
Car_Control	17.058
Car_Control	17.058
Car_Control	17.058
Car_Control	17.058
Car_Control	17.058
Car_Control	17.058
Car_Control	17.058
Car_Control	17.058
Car_Control	17.058
Car_Control	17.558
Car_Control	17.558
Car_Control	17.558
Car_Control	17.558
Car_Control	17.558
Car_Control	17.558
Car_Control	17.558
Car_Control	17.558
Car_Control	17.558
Car_Control	17.558
Car_Control	18.059
Car_Control	18.059
Car_Control	18.059
Car_Control	18.059
Car_Control	18.059
Car_Control	18.059
Car_Control	18.059
Car_Control	18.059
Car_Control	18.059
Car_Control	18.059
Car_Control	18.059
Car_Control	18.059
Car_Control	18.56
Car_Control	18.56
Car_Control	18.56
Car_Control	18.56
Car_Control	18.56
Car_Control	18.56
Car_Control	18.56
Car_Control	18.56
Car_Control	18.56
Car_Control	18.56
Car_Control	18.56
Car_Control	18.56
Car_Control	18.56
Car_Control	18.56
Car_Control	19.06
Car_Control	19.06
Car_Control	19.06
Car_Control	19.06
Car_Control	19.06
Car_Control	19.06
Car_Control	19.06
Car_Control	19.06
Car_Control	19.06
Car_Control	19.06
Car_Control	19.06
Car_Control	19.06
Car_Control	19.06
Car_Control	19.06
Car_Control	20.062
Car_Control	21.063
Car_Control	22.063
Car_Control	22.063
Car_Control	22.564
Car_Control	22.564
Car_Control	22.564
Car_Control	22.564
Car_Control	22.564
Car_Control	22.564
Car_Control	23.064
Car_Control	23.064
Car_Control	23.064
Car_Control	23.064
Car_Control	23.064
Car_Control	23.064
Car_Control	23.064
Car_Control	23.064
Car_Control	23.064
Car_Control	23.064
Car_Control	23.064
Car_Control	23.064
Car_Control	23.064
Car_Control	23.064
Car_Control	23.064
Car_Control	23.064
Car_Control	23.064
Car_Control	23.064
Car_Control	23.064
Car_Control	23.064
Car_Control	23.064
Car_Control	23.064
Car_Control	22.564
Car_Control	23.064
Car_Control	23.064
Car_Control	23.064
Car_Control	23.064
Car_Control	23.064
Car_Control	22.564
Car_Control	22.564
Car_Control	22.564
Car_Control	22.564
Car_Control	22.564
Car_Control	23.064
Car_Control	23.064
Car_Control	22.564
Car_Control	22.564
Car_Control	22.564
Car_Control	22.564
Car_Control	22.564
Car_Control	22.564
Car_Control	22.564
Car_Control	23.064
Car_Control	22.564
Car_Control	22.564
Car_Control	22.564
Car_Control	22.564
Car_Control	22.564
Car_Control	22.564
Car_Control	22.564
Car_Control	22.564
Car_Control	22.564
Car_Control	22.564
Car_Control	22.564
Car_Control	22.564
Car_Control	22.564
Car_Control	22.564
Car_Control	22.564
Car_Control	23.064
Car_Control	22.564
Car_Control	22.564
Car_Control	22.564
Car_Control	22.564
Car_Control	22.564
Car_Control	22.564
Car_Control	22.564
Car_Control	22.564
Car_Control	22.564
Car_Control	22.564
Car_Control	22.564
Car_Control	22.564
Car_Control	22.564
Car_Control	22.564
Car_Control	22.564
Car_Control	22.564
Car_Control	22.564
Car_Control	22.564
Car_Control	22.564
Car_Control	22.564
Car_Control	22.564
Car_Control	22.564
Car_Control	22.564
Car_Control	22.564
Car_Control	22.564
Car_Control	22.564
Car_Control	22.564
Car_Control	22.564
Car_Control	22.564
Car_Control	22.564
Car_Control	22.564
Car_Control	22.564
Car_Control	22.564
Car_Control	22.564
Car_Control	22.564
Car_Control	22.564
Car_Control	22.564
Car_Control	22.564
Car_Control	22.564
Car_Control	22.564
Car_Control	22.564
Car_Control	22.564
Car_Control	22.564
Car_Control	22.564
Car_Control	22.564
Car_Control	22.564
Car_Control	22.564
Car_Control	22.564
Car_Control	22.564
Car_Control	22.564
Car_Control	22.564
Car_Control	22.564
Car_Control	22.564
Car_Control	22.564
Car_Control	22.063
Car_Control	22.063
Car_Control	22.063
Car_Control	22.063
Car_Control	22.063
Car_Control	22.063
Car_Control	22.063
Car_Control	22.063
Car_Control	22.063
Car_Control	22.063
Car_Control	22.063
Car_Control	22.063
Car_Control	22.063
Car_Control	22.063
Car_Control	22.063
Car_Control	22.063
Car_Control	22.063
Car_Control	22.063
Car_Control	22.063
Car_Control	22.063
Car_Control	22.063
Car_Control	22.063
Car_Control	22.063
Car_Control	22.063
Car_Control	22.063
Car_Control	22.063
Car_Control	22.063
Car_Control	22.063
Car_Control	22.063
Car_Control	22.063
Car_Control	22.063
Car_Control	22.063
Car_Control	22.063
Car_Control	22.063
Car_Control	22.063
Car_Control	22.063
Car_Control	22.063
Car_Control	22.063
Car_Control	22.063
Car_Control	22.063
Car_Control	22.063
Car_Control	22.063
Car_Control	22.063
Car_Control	22.063
Car_Control	22.063
Car_Control	22.063
Car_Control	22.063
Car_Control	22.063
Car_Control	22.063
Car_Control	22.063
Car_Control	22.063
Car_Control	22.063
Car_Control	22.063
Car_Control	22.063
Car_Control	22.063
Car_Control	22.063
Car_Control	22.063
Car_Control	22.063
Car_Control	22.063
Car_Control	22.063
