# Supplementary material for: Skinks on a Plane: Does Human‐Mediated Transportation Impact the Behaviour of an Invasive Lizard?
Source: Ecol Evol. 2024 Dec 18;14(12):e70748. doi: 10.1002/ece3.70748 (PMC11655176; doi:10.1002/ece3.70748)
Supplement: Supplementary file 1 — Data S1. [file ECE3-14-e70748-s001.zip › Compiled activity.csv]

SKINK	TRIAL	ACTIVITY	GROUP
73_.R.B	INITIAL	40	CAR
73_.Y.Y	INITIAL	29	CAR
73_.YOO	INITIAL	107	CAR
73_BO.B	INITIAL	36	CAR
75_.R.B	INITIAL	122	CAR
75_.R.O	INITIAL	50	CAR
75_.R.R	INITIAL	71	CAR
75_.R.Y	INITIAL	89	CAR
75_.RY.	INITIAL	95	CAR
81_..RO	INITIAL	52	CAR
81_.B.R	INITIAL	87	CAR
81_BRR.	INITIAL	84	CAR
81_OOOR	INITIAL	83	CAR
81_YO.O	INITIAL	56	CAR
82_..BO	INITIAL	112	CAR
82_.YBR	INITIAL	105	CAR
82_BORO	INITIAL	118	CAR
82_R.RY	INITIAL	68	CAR
82_YOBB	INITIAL	119	CAR
73_.R.B	TREATMENT	98	CAR
73_.Y.Y	TREATMENT	100	CAR
73_.YOO	TREATMENT	109	CAR
73_BO.B	TREATMENT	27	CAR
73_.R.B	TREATMENT	120	CAR
75_.R.O	TREATMENT	89	CAR
75_.R.R	TREATMENT	106	CAR
75_.R.Y	TREATMENT	43	CAR
75_.RY.	TREATMENT	140	CAR
81_..RO	TREATMENT	39	CAR
81_.B.R	TREATMENT	113	CAR
81_BRR.	TREATMENT	89	CAR
81_OOOR	TREATMENT	126	CAR
81_YO.O	TREATMENT	90	CAR
82_..BO	TREATMENT	80	CAR
82_.YBR	TREATMENT	73	CAR
82_BORO	TREATMENT	95	CAR
82_R.RY	TREATMENT	139	CAR
82_YOBB	TREATMENT	88	CAR
77_.ROO	INITIAL	71	CAR_CONTROL
77_..RR	INITIAL	82	CAR_CONTROL
77_.R.O	INITIAL	69	CAR_CONTROL
77_.RBB	INITIAL	68	CAR_CONTROL
77_.RR.	INITIAL	96	CAR_CONTROL
77_.RRR	INITIAL	80	CAR_CONTROL
79_.YO.	INITIAL	152	CAR_CONTROL
79_OR..	INITIAL	25	CAR_CONTROL
79_R..B	INITIAL	70	CAR_CONTROL
79_RR.O	INITIAL	83	CAR_CONTROL
84_..OB	INITIAL	107	CAR_CONTROL
84_.Y.O	INITIAL	91	CAR_CONTROL
84_Y..R	INITIAL	66	CAR_CONTROL
86_.O.B	INITIAL	109	CAR_CONTROL
86_.R.O	INITIAL	83	CAR_CONTROL
86_BO..	INITIAL	81	CAR_CONTROL
86_O..B	INITIAL	81	CAR_CONTROL
86_OR..	INITIAL	119	CAR_CONTROL
77_.ROO	TREATMENT	51	CAR_CONTROL
77_..RR	TREATMENT	80	CAR_CONTROL
77_.R.O	TREATMENT	94	CAR_CONTROL
77_.RBB	TREATMENT	44	CAR_CONTROL
77_.RR.	TREATMENT	100	CAR_CONTROL
77_.RRR	TREATMENT	50	CAR_CONTROL
79_.YO.	TREATMENT	107	CAR_CONTROL
79_OR..	TREATMENT	60	CAR_CONTROL
79_R..B	TREATMENT	35	CAR_CONTROL
79_RR.O	TREATMENT	80	CAR_CONTROL
84_..OB	TREATMENT	25	CAR_CONTROL
84_.Y.O	TREATMENT	96	CAR_CONTROL
84_Y..R	TREATMENT	83	CAR_CONTROL
86_.O.B	TREATMENT	105	CAR_CONTROL
86_.R.O	TREATMENT	75	CAR_CONTROL
86_BO..	TREATMENT	108	CAR_CONTROL
86_O..B	TREATMENT	138	CAR_CONTROL
86_OR..	TREATMENT	119	CAR_CONTROL
88_1DOT	INITIAL	31	PLANE
88_2DOTS	INITIAL	84	PLANE
88_3DOTS	INITIAL	19	PLANE
88_BACK	INITIAL	24	PLANE
88_FRONT	INITIAL	53	PLANE
88_FRONTBACK	INITIAL	28	PLANE
89_1DOT	INITIAL	38	PLANE
89_2DOTS	INITIAL	55	PLANE
89_3DOTS	INITIAL	58	PLANE
89_BACK	INITIAL	24	PLANE
89_FRONT	INITIAL	47	PLANE
89_FRONTBACK	INITIAL	26	PLANE
90_1DOT	INITIAL	48	PLANE
90_2DOTS	INITIAL	48	PLANE
90_3DOTS	INITIAL	35	PLANE
90_BACK	INITIAL	100	PLANE
90_FRONT	INITIAL	20	PLANE
90_FRONTBACK	INITIAL	55	PLANE
91_1DOT	INITIAL	20	PLANE
91_2DOTS	INITIAL	13	PLANE
91_3DOTS	INITIAL	51	PLANE
91_FRONT	INITIAL	17	PLANE
91_FRONTBACK	INITIAL	37	PLANE
91_BACK	INITIAL	25	PLANE
88_1DOT	TREATMENT	70	PLANE
88_2DOTS	TREATMENT	61	PLANE
88_3DOTS	TREATMENT	108	PLANE
88_BACK	TREATMENT	58	PLANE
88_FRONT	TREATMENT	127	PLANE
88_FRONTBACK	TREATMENT	45	PLANE
89_1DOT	TREATMENT	86	PLANE
89_2DOTS	TREATMENT	119	PLANE
89_3DOTS	TREATMENT	96	PLANE
89_BACK	TREATMENT	62	PLANE
89_FRONT	TREATMENT	66	PLANE
89_FRONTBACK	TREATMENT	78	PLANE
90_1DOT	TREATMENT	79	PLANE
90_2DOTS	TREATMENT	75	PLANE
90_3DOTS	TREATMENT	13	PLANE
90_BACK	TREATMENT	82	PLANE
90_FRONT	TREATMENT	49	PLANE
90_FRONTBACK	TREATMENT	48	PLANE
91_1DOT	TREATMENT	125	PLANE
91_2DOTS	TREATMENT	49	PLANE
91_3DOTS	TREATMENT	81	PLANE
91_FRONT	TREATMENT	73	PLANE
91_FRONTBACK	TREATMENT	53	PLANE
91_BACK	TREATMENT	34	PLANE
65_1DOT	INITIAL	102	PLANE_CONTROL
65_2DOTS	INITIAL	98	PLANE_CONTROL
65_3DOTS	INITIAL	4	PLANE_CONTROL
65_BACK	INITIAL	21	PLANE_CONTROL
65_FRONT	INITIAL	9	PLANE_CONTROL
65_FRONTBACK	INITIAL	54	PLANE_CONTROL
70_1DOT	INITIAL	93	PLANE_CONTROL
70_2DOTS	INITIAL	41	PLANE_CONTROL
70_3DOTS	INITIAL	71	PLANE_CONTROL
70_BACK	INITIAL	13	PLANE_CONTROL
70_FRONT	INITIAL	31	PLANE_CONTROL
70_FRONTBACK	INITIAL	59	PLANE_CONTROL
71_1DOT	INITIAL	146	PLANE_CONTROL
71_2DOTS	INITIAL	45	PLANE_CONTROL
71_3DOTS	INITIAL	35	PLANE_CONTROL
71_BACK	INITIAL	37	PLANE_CONTROL
71_FRONT	INITIAL	63	PLANE_CONTROL
71_FRONTBACK	INITIAL	39	PLANE_CONTROL
80_1DOT	INITIAL	97	PLANE_CONTROL
80_2DOTS	INITIAL	66	PLANE_CONTROL
80_3DOTS	INITIAL	4	PLANE_CONTROL
80_FRONT	INITIAL	82	PLANE_CONTROL
80_FRONTBACK	INITIAL	65	PLANE_CONTROL
65_1DOT	TREATMENT	86	PLANE_CONTROL
65_2DOTS	TREATMENT	73	PLANE_CONTROL
65_3DOTS	TREATMENT	113	PLANE_CONTROL
65_BACK	TREATMENT	84	PLANE_CONTROL
65_FRONT	TREATMENT	28	PLANE_CONTROL
65_FRONTBACK	TREATMENT	97	PLANE_CONTROL
70_1DOT	TREATMENT	148	PLANE_CONTROL
70_2DOTS	TREATMENT	77	PLANE_CONTROL
70_3DOTS	TREATMENT	77	PLANE_CONTROL
70_BACK	TREATMENT	30	PLANE_CONTROL
70_FRONT	TREATMENT	77	PLANE_CONTROL
70_FRONTBACK	TREATMENT	86	PLANE_CONTROL
71_1DOT	TREATMENT	120	PLANE_CONTROL
71_2DOTS	TREATMENT	101	PLANE_CONTROL
71_3DOTS	TREATMENT	54	PLANE_CONTROL
71_BACK	TREATMENT	36	PLANE_CONTROL
71_FRONT	TREATMENT	37	PLANE_CONTROL
71_FRONTBACK	TREATMENT	82	PLANE_CONTROL
80_1DOT	TREATMENT	52	PLANE_CONTROL
80_2DOTS	TREATMENT	44	PLANE_CONTROL
80_3DOTS	TREATMENT	39	PLANE_CONTROL
80_FRONT	TREATMENT	132	PLANE_CONTROL
80_FRONTBACK	TREATMENT	81	PLANE_CONTROL
