# Supplementary material for: Skinks on a Plane: Does Human‐Mediated Transportation Impact the Behaviour of an Invasive Lizard?
Source: Ecol Evol. 2024 Dec 18;14(12):e70748. doi: 10.1002/ece3.70748 (PMC11655176; doi:10.1002/ece3.70748)
Supplement: Supplementary file 1 — Data S1. [file ECE3-14-e70748-s001.zip › Compiled exploratory behaviour.csv]

SKINK#	SKINK_ID	GROUP	TRIAL	STATUS	CROSS_TIME
1	73_(B)O.B	CAR	1	0	1800
2	73_.R.B	CAR	1	1	1378
3	73_.Y.Y	CAR	1	0	1800
4	73_.YOO	CAR	1	0	1800
5	75_.R.B	CAR	1	0	1800
6	75_.R.O	CAR	1	0	1800
7	75_.R.R	CAR	1	0	1800
8	75_.R.Y	CAR	1	1	325
9	81_..RO	CAR	1	0	1800
10	81_.B.R	CAR	1	0	1800
11	81_BRR.	CAR	1	0	1800
12	81_OOOR	CAR	1	0	1800
13	81_YO.O	CAR	1	1	204
14	82_..BB	CAR	1	0	1800
15	82_..BO	CAR	1	0	1800
16	82_.YBR	CAR	1	0	1800
17	82_R.RY	CAR	1	1	1570
18	82_YOBB	CAR	1	1	269
1	73_(B)O.B	CAR	2	0	1800
2	73_.R.B	CAR	2	1	750
3	73_.Y.Y	CAR	2	0	1800
4	73_.YOO	CAR	2	0	1800
5	75_.R.B	CAR	2	1	842
6	75_.R.O	CAR	2	0	1800
7	75_.R.R	CAR	2	0	1800
8	75_.R.Y	CAR	2	1	1610
9	81_..RO	CAR	2	0	1800
10	81_.B.R	CAR	2	1	749
11	81_BRR.	CAR	2	1	979
12	81_OOOR	CAR	2	1	1146
13	81_YO.O	CAR	2	1	219
14	82_..BB	CAR	2	1	833
15	82_..BO	CAR	2	1	518
16	82_.YBR	CAR	2	0	1800
17	82_R.RY	CAR	2	1	523
18	82_YOBB	CAR	2	0	1800
19	77_..RR	CAR_CONTROL	1	0	1800
20	77_.R.O	CAR_CONTROL	1	0	1800
21	77_.RBB	CAR_CONTROL	1	0	1800
22	77_.RR.	CAR_CONTROL	1	0	1800
23	77_.RRR	CAR_CONTROL	1	1	433
24	79_.YO.	CAR_CONTROL	1	1	381
25	79_OR..	CAR_CONTROL	1	0	1800
26	79_R..B	CAR_CONTROL	1	0	1800
27	79_RR.O	CAR_CONTROL	1	0	1800
28	84_..OB	CAR_CONTROL	1	1	411
29	84_.Y.O	CAR_CONTROL	1	1	898
30	84_.Y.R	CAR_CONTROL	1	1	991
31	84_Y..R	CAR_CONTROL	1	1	484
32	86_.O.B	CAR_CONTROL	1	1	211
33	86_.R.O+vent	CAR_CONTROL	1	0	1800
34	86_BO..	CAR_CONTROL	1	1	127
35	86_O..B	CAR_CONTROL	1	1	1639
36	86_OR..	CAR_CONTROL	1	0	1800
19	77_..RR	CAR_CONTROL	2	0	1800
20	77_.R.O	CAR_CONTROL	2	1	280
21	77_.RBB	CAR_CONTROL	2	0	1800
22	77_.RR.	CAR_CONTROL	2	0	1800
23	77_.RRR	CAR_CONTROL	2	0	1800
24	79_.YO.	CAR_CONTROL	2	1	101
25	79_OR..	CAR_CONTROL	2	1	248
26	79_R..B	CAR_CONTROL	2	0	1800
27	79_RR.O	CAR_CONTROL	2	1	1352
28	84_..OB	CAR_CONTROL	2	0	1800
29	84_.Y.O	CAR_CONTROL	2	0	1800
30	84_.Y.R	CAR_CONTROL	2	1	783
31	84_Y..R	CAR_CONTROL	2	0	1800
32	86_.O.B	CAR_CONTROL	2	1	121
33	86_.R.O+vent	CAR_CONTROL	2	0	1800
34	86_BO..	CAR_CONTROL	2	1	416
35	86_O..B	CAR_CONTROL	2	1	653
36	86_OR..	CAR_CONTROL	2	0	1800
37	88_1DOT	PLANE	1	0	1800
38	88_2DOTS	PLANE	1	0	1800
39	88_3DOTS	PLANE	1	0	1800
40	88_BACK	PLANE	1	0	1800
41	88_FRONT	PLANE	1	0	1800
42	88_FRONTBACK	PLANE	1	0	1800
43	89_1DOT	PLANE	1	0	1800
44	89_2DOTS	PLANE	1	1	1356
45	89_3DOTS	PLANE	1	0	1800
46	89_BACK	PLANE	1	0	1800
47	89_FRONT	PLANE	1	1	1494
48	89_FRONTBACK	PLANE	1	0	1800
49	90_1DOT	PLANE	1	0	1800
50	90_2DOTS	PLANE	1	1	124
51	90_3DOTS	PLANE	1	0	1800
52	90_BACK	PLANE	1	0	1800
53	90_FRONT	PLANE	1	0	1800
54	90_FRONTBACK	PLANE	1	0	1800
55	91_1DOT	PLANE	1	0	1800
56	91_2DOTS	PLANE	1	0	1800
57	91_3DOTS	PLANE	1	0	1800
58	91_BACK	PLANE	1	0	1800
59	91_FRONT	PLANE	1	0	1800
60	91_FRONTBACK	PLANE	1	0	1800
37	88_1DOT	PLANE	2	0	1800
38	88_2DOTS	PLANE	2	0	1800
39	88_3DOTS	PLANE	2	0	1800
40	88_BACK	PLANE	2	1	669
41	88_FRONT	PLANE	2	0	1800
42	88_FRONTBACK	PLANE	2	0	1800
43	89_1DOT	PLANE	2	0	1800
44	89_2DOTS	PLANE	2	0	1800
45	89_3DOTS	PLANE	2	0	1800
46	89_BACK	PLANE	2	0	1800
47	89_FRONT	PLANE	2	1	419
48	89_FRONTBACK	PLANE	2	0	1800
49	90_1DOT	PLANE	2	1	1152
50	90_2DOTS	PLANE	2	1	1683
51	90_3DOTS	PLANE	2	0	1800
52	90_BACK	PLANE	2	0	1800
53	90_FRONT	PLANE	2	0	1800
54	90_FRONTBACK	PLANE	2	0	1800
55	91_1DOT	PLANE	2	0	1800
56	91_2DOTS	PLANE	2	0	1800
57	91_3DOTS	PLANE	2	0	1800
58	91_BACK	PLANE	2	0	1800
59	91_FRONT	PLANE	2	1	317
60	91_FRONTBACK	PLANE	2	0	1800
61	65_1DOT	PLANE_CONTROL	1	1	1765
62	65_2DOTS	PLANE_CONTROL	1	0	1800
63	65_3DOTS	PLANE_CONTROL	1	0	1800
64	65_BACK	PLANE_CONTROL	1	0	1800
65	65_FRONT	PLANE_CONTROL	1	0	1800
66	65_FRONTBACK	PLANE_CONTROL	1	0	1800
67	70_1DOT	PLANE_CONTROL	1	0	1800
68	70_2DOTS	PLANE_CONTROL	1	0	1800
69	70_3DOTS	PLANE_CONTROL	1	0	1800
70	70_BACK	PLANE_CONTROL	1	0	1800
71	70_FRONT	PLANE_CONTROL	1	0	1800
72	70_FRONTBACK	PLANE_CONTROL	1	0	1800
73	71_1DOT	PLANE_CONTROL	1	0	1800
74	71_2DOTS	PLANE_CONTROL	1	0	1800
75	71_3DOTS	PLANE_CONTROL	1	1	1063
76	71_BACK	PLANE_CONTROL	1	1	1512
77	71_FRONT	PLANE_CONTROL	1	0	1800
78	71_FRONTBACK	PLANE_CONTROL	1	1	374
79	80_1DOT	PLANE_CONTROL	1	0	1800
80	80_2DOTS	PLANE_CONTROL	1	0	1800
81	80_3DOTS	PLANE_CONTROL	1	0	1800
82	80_BACK	PLANE_CONTROL	1	0	1800
83	80_FRONT	PLANE_CONTROL	1	0	1800
84	80_FRONTBACK	PLANE_CONTROL	1	0	1800
61	65_1DOT	PLANE_CONTROL	2	1	1367
62	65_2DOTS	PLANE_CONTROL	2	0	1800
63	65_3DOTS	PLANE_CONTROL	2	1	584
64	65_BACK	PLANE_CONTROL	2	0	1800
65	65_FRONT	PLANE_CONTROL	2	0	1800
66	65_FRONTBACK	PLANE_CONTROL	2	1	632
67	70_1DOT	PLANE_CONTROL	2	0	1800
68	70_2DOTS	PLANE_CONTROL	2	0	1800
69	70_3DOTS	PLANE_CONTROL	2	0	1800
70	70_BACK	PLANE_CONTROL	2	0	1800
71	70_FRONT	PLANE_CONTROL	2	1	525
72	70_FRONTBACK	PLANE_CONTROL	2	1	1472
73	71_1DOT	PLANE_CONTROL	2	0	1800
74	71_2DOTS	PLANE_CONTROL	2	0	1800
75	71_3DOTS	PLANE_CONTROL	2	0	1800
76	71_BACK	PLANE_CONTROL	2	0	1800
77	71_FRONT	PLANE_CONTROL	2	0	1800
78	71_FRONTBACK	PLANE_CONTROL	2	1	1239
79	80_1DOT	PLANE_CONTROL	2	1	168
80	80_2DOTS	PLANE_CONTROL	2	0	1800
81	80_3DOTS	PLANE_CONTROL	2	0	1800
82	80_BACK	PLANE_CONTROL	2	0	1800
83	80_FRONT	PLANE_CONTROL	2	1	983
84	80_FRONTBACK	PLANE_CONTROL	2	1	953
