# Supplementary material for: Skinks on a Plane: Does Human‐Mediated Transportation Impact the Behaviour of an Invasive Lizard?
Source: Ecol Evol. 2024 Dec 18;14(12):e70748. doi: 10.1002/ece3.70748 (PMC11655176; doi:10.1002/ece3.70748)
Supplement: Supplementary file 1 — Data S1. [file ECE3-14-e70748-s001.zip › plane and control temps.csv]

GROUP	TEMPERATURE
Plane	22.564
Plane	22.564
Plane	22.063
Plane	22.063
Plane	22.063
Plane	22.063
Plane	21.563
Plane	21.563
Plane	21.563
Plane	21.563
Plane	21.563
Plane	21.563
Plane	21.563
Plane	21.563
Plane	21.563
Plane	21.563
Plane	21.563
Plane	21.563
Plane	21.563
Plane	21.563
Plane	21.563
Plane	21.563
Plane	21.063
Plane	20.562
Plane	19.561
Plane	19.06
Plane	18.56
Plane	18.059
Plane	18.059
Plane	17.558
Plane	17.558
Plane	17.558
Plane	17.558
Plane	17.558
Plane	17.558
Plane	17.558
Plane	17.058
Plane	17.058
Plane	17.058
Plane	17.058
Plane	17.058
Plane	17.058
Plane	17.058
Plane	17.058
Plane	16.557
Plane	16.557
Plane	16.557
Plane	16.557
Plane	16.557
Plane	16.557
Plane	16.557
Plane	16.557
Plane	16.557
Plane	16.557
Plane	16.557
Plane	16.557
Plane	16.557
Plane	16.557
Plane	16.557
Plane	16.557
Plane	16.557
Plane	16.557
Plane	17.058
Plane	17.058
Plane	17.058
Plane	17.058
Plane	17.058
Plane	17.058
Plane	17.058
Plane	17.058
Plane	17.058
Plane	17.058
Plane	17.058
Plane	17.058
Plane	17.058
Plane	17.058
Plane	17.058
Plane	17.058
Plane	17.058
Plane	17.058
Plane	17.058
Plane	17.558
Plane	17.558
Plane	17.558
Plane	17.558
Plane	17.558
Plane	17.558
Plane	17.058
Plane	17.058
Plane	17.058
Plane	17.058
Plane	17.058
Plane	17.058
Plane	16.557
Plane	16.557
Plane	16.557
Plane	16.557
Plane	16.557
Plane	16.557
Plane	16.557
Plane	16.557
Plane	16.557
Plane	16.557
Plane	16.557
Plane	16.557
Plane	16.557
Plane	16.557
Plane	16.557
Plane	16.557
Plane	16.557
Plane	16.557
Plane	16.557
Plane	16.056
Plane	16.557
Plane	16.056
Plane	16.056
Plane	16.056
Plane	16.056
Plane	16.056
Plane	16.056
Plane	16.056
Plane	16.056
Plane	16.056
Plane	16.056
Plane	16.056
Plane	16.056
Plane	16.056
Plane	16.056
Plane	16.056
Plane	16.056
Plane	16.056
Plane	16.056
Plane	16.056
Plane	16.056
Plane	16.056
Plane	16.056
Plane	16.056
Plane	16.056
Plane	16.056
Plane	16.056
Plane	16.056
Plane	16.056
Plane	16.056
Plane	16.056
Plane	16.056
Plane	16.056
Plane	16.056
Plane	16.056
Plane	16.056
Plane	16.056
Plane	16.056
Plane	16.056
Plane	16.056
Plane	16.056
Plane	16.056
Plane	16.056
Plane	16.056
Plane	16.056
Plane	16.056
Plane	16.056
Plane	16.056
Plane	16.056
Plane	16.056
Plane	16.056
Plane	16.056
Plane	16.056
Plane	16.056
Plane	16.056
Plane	16.056
Plane	16.056
Plane	16.056
Plane	16.056
Plane	16.056
Plane	16.056
Plane	16.056
Plane	16.056
Plane	16.056
Plane	16.056
Plane	16.056
Plane	16.056
Plane	16.056
Plane	16.056
Plane	16.056
Plane	16.056
Plane	16.056
Plane	15.555
Plane	15.555
Plane	15.555
Plane	15.555
Plane	15.555
Plane	15.054
Plane	15.054
Plane	15.054
Plane	15.054
Plane	15.054
Plane	15.054
Plane	15.054
Plane	15.054
Plane	15.054
Plane	15.054
Plane	15.054
Plane	15.054
Plane	15.054
Plane	15.054
Plane	15.054
Plane	15.054
Plane	15.054
Plane	14.553
Plane	15.054
Plane	14.553
Plane	14.553
Plane	14.553
Plane	14.553
Plane	14.553
Plane	14.553
Plane	14.553
Plane	14.553
Plane	14.553
Plane	14.553
Plane	14.553
Plane	14.553
Plane	14.553
Plane	14.553
Plane	14.553
Plane	14.553
Plane	14.553
Plane	14.553
Plane	14.553
Plane	14.553
Plane	14.553
Plane	14.553
Plane	14.553
Plane	14.553
Plane	14.553
Plane	14.553
Plane	14.553
Plane	14.553
Plane	14.553
Plane	14.553
Plane	14.553
Plane	14.553
Plane	14.553
Plane	14.553
Plane	14.553
Plane	14.553
Plane	14.553
Plane	14.553
Plane	14.553
Plane	14.553
Plane	14.553
Plane	14.553
Plane	14.553
Plane	14.553
Plane	14.553
Plane	14.553
Plane	14.553
Plane	14.553
Plane	14.553
Plane	14.553
Plane	15.054
Plane	15.054
Plane	15.054
Plane	15.054
Plane	15.054
Plane	15.054
Plane	15.054
Plane	15.054
Plane	15.054
Plane	15.555
Plane	15.555
Plane	15.555
Plane	15.555
Plane	15.555
Plane	15.555
Plane	15.555
Plane	15.555
Plane	15.555
Plane	15.555
Plane	15.555
Plane	15.555
Plane	15.555
Plane	15.555
Plane	15.555
Plane	15.555
Plane	15.555
Plane	15.555
Plane	15.555
Plane	15.555
Plane	15.555
Plane	15.555
Plane	15.555
Plane	15.555
Plane	15.555
Plane	15.555
Plane	15.555
Plane	15.555
Plane	15.555
Plane	15.555
Plane	15.555
Plane	15.555
Plane	15.555
Plane	15.555
Plane	15.555
Plane	15.555
Plane	15.555
Plane	15.555
Plane	15.555
Plane	15.555
Plane	15.555
Plane	15.555
Plane	15.054
Plane	15.054
Plane	15.054
Plane	15.054
Plane	15.054
Plane	15.054
Plane	14.553
Plane	14.553
Plane	14.553
Plane	14.553
Plane	14.553
Plane	14.052
Plane	14.052
Plane	14.052
Plane	14.052
Plane	13.551
Plane	13.551
Plane	13.551
Plane	13.551
Plane	13.049
Plane	13.049
Plane	13.049
Plane	13.049
Plane	13.049
Plane	13.049
Plane	13.049
Plane	12.548
Plane	12.548
Plane	12.548
Plane	12.548
Plane	12.548
Plane	12.548
Plane	12.548
Plane	13.049
Plane	13.049
Plane	13.049
Plane	14.553
Plane	16.557
Plane	18.059
Plane	19.561
Plane	20.562
Plane	22.063
Plane	23.064
Plane	24.064
Plane	24.564
Plane	25.564
Plane	26.064
Plane	26.564
Plane	25.564
Plane	24.564
Plane	23.564
Plane	23.064
Plane	22.564
Plane	22.063
Plane	21.563
Plane	21.063
Plane	21.063
Plane	20.562
Plane	20.562
Plane	20.062
Plane	20.062
Plane	20.062
Plane	19.561
Plane	19.561
Plane	19.561
Plane	19.561
Plane	19.561
Plane	19.561
Plane	19.561
Plane	19.561
Plane	19.561
Plane	19.06
Plane	19.06
Plane	19.06
Plane	19.06
Plane	19.06
Plane	19.06
Plane	19.06
Plane	19.06
Plane	19.06
Plane	19.06
Plane	19.06
Plane	19.06
Plane	18.56
Plane	18.56
Plane	18.56
Plane	18.56
Plane	18.56
Plane	18.56
Plane	18.56
Plane	18.56
Plane	18.059
Plane	18.059
Plane	18.059
Plane	18.059
Plane	18.059
Plane	17.558
Plane	17.558
Plane	17.558
Plane	17.558
Plane	17.558
Plane	17.558
Plane	17.058
Plane	17.058
Plane	17.058
Plane	17.058
Plane	17.058
Plane	17.058
Plane	17.058
Plane	17.058
Plane	16.557
Plane	16.557
Plane	16.557
Plane	16.557
Plane	16.557
Plane	16.557
Plane	16.557
Plane	16.557
Plane	16.557
Plane	16.557
Plane	16.557
Plane	16.557
Plane	16.557
Plane	16.557
Plane	17.558
Plane	18.56
Plane	19.561
Plane	20.062
Plane	20.562
Plane	21.063
Plane	21.063
Plane	21.563
Plane	21.563
Plane	21.563
Plane	21.563
Plane	21.063
Plane	21.063
Plane	21.063
Plane	21.063
Plane	21.063
Plane	21.063
Plane	21.063
Plane	21.063
Plane	21.063
Plane	21.063
Plane	21.063
Plane	21.063
Plane	21.063
Plane	21.063
Plane	21.063
Plane	21.063
Plane	20.562
Plane	20.562
Plane	20.562
Plane	20.562
Plane	20.562
Plane	20.562
Plane	20.562
Plane	20.562
Plane	20.562
Plane	20.562
Plane	20.062
Plane	20.062
Plane	20.062
Plane	20.062
Plane	19.561
Plane	19.561
Plane	19.561
Plane	19.561
Plane	19.06
Plane	19.06
Plane	19.06
Plane	19.06
Plane	19.06
Plane	19.06
Plane	19.06
Plane	19.06
Plane	19.06
Plane	18.56
Plane	18.56
Plane	18.56
Plane	18.56
Plane	18.56
Plane	18.56
Plane	18.56
Plane	18.56
Plane	18.56
Plane	18.56
Plane	18.56
Plane	18.56
Plane	18.56
Plane	18.56
Plane	18.56
Plane	18.56
Plane	18.56
Plane	18.56
Plane	18.56
Plane	18.56
Plane	18.56
Plane	18.56
Plane	18.56
Plane	18.56
Plane	18.56
Plane	18.56
Plane	18.56
Plane	18.56
Plane	18.56
Plane	18.56
Plane	18.56
Plane	18.56
Plane	18.56
Plane	18.56
Plane	18.56
Plane	18.56
Plane	18.56
Plane	18.56
Plane	18.56
Plane	18.56
Plane	18.56
Plane	18.56
Plane	18.56
Plane	18.56
Plane	18.56
Plane	18.56
Plane	18.56
Plane	18.56
Plane	18.56
Plane	18.56
Plane	19.06
Plane	19.06
Plane	19.561
Plane	20.062
Plane	20.562
Plane	20.562
Plane	21.063
Plane	21.563
Plane	22.063
Plane	22.564
Plane	22.564
Plane	23.064
Plane	23.564
Plane	23.564
Plane	24.064
Plane	24.064
Plane	24.564
Plane	24.564
Plane	25.064
Plane	25.064
Plane	25.564
Plane	25.564
Plane	25.564
Plane	25.564
Plane	25.564
Plane	26.064
Plane	26.064
Plane	26.064
Plane	26.064
Plane	26.064
Plane	26.064
Plane	25.564
Plane	25.564
Plane	25.564
Plane	25.564
Plane	25.564
Plane	25.064
Plane	25.064
Plane	25.064
Plane	25.064
Plane	25.064
Plane	25.064
Plane	25.064
Plane	25.064
Plane	25.064
Plane	25.064
Plane	25.064
Plane	25.064
Plane	25.064
Plane	25.064
Plane	25.064
Plane	25.064
Plane	25.064
Plane	25.064
Plane	25.064
Plane	25.064
Plane	25.064
Plane	25.564
Plane	25.564
Plane	25.564
Plane	25.564
Plane	25.564
Plane	25.564
Plane	25.564
Plane	25.564
Plane	25.564
Plane	25.564
Plane	25.564
Plane	26.064
Plane	26.064
Plane	26.064
Plane	26.064
Plane	26.064
Plane	25.564
Plane	25.564
Plane	25.564
Plane	25.564
Plane	25.064
Plane	25.064
Plane	25.064
Plane	25.064
Plane	24.564
Plane	24.564
Plane	24.564
Plane	24.064
Plane	24.064
Plane	24.064
Plane	24.064
Plane	23.564
Plane	23.564
Plane	23.564
Plane	23.564
Plane	23.564
Plane	23.064
Plane	23.064
Plane	23.064
Plane	23.064
Plane	23.064
Plane	23.064
Plane	23.064
Plane	22.564
Plane	22.564
Plane	22.063
Plane	22.063
Plane	22.063
Plane	21.563
Plane	21.563
Plane	21.563
Plane_Control	17.104
Plane_Control	17.104
Plane_Control	17.104
Plane_Control	17.104
Plane_Control	17.104
Plane_Control	17.104
Plane_Control	17.104
Plane_Control	19.609
Plane_Control	20.61
Plane_Control	21.111
Plane_Control	21.111
Plane_Control	21.611
Plane_Control	21.611
Plane_Control	22.112
Plane_Control	22.112
Plane_Control	22.112
Plane_Control	22.112
Plane_Control	22.112
Plane_Control	22.112
Plane_Control	22.112
Plane_Control	22.112
Plane_Control	22.112
Plane_Control	22.112
Plane_Control	22.112
Plane_Control	22.112
Plane_Control	22.112
Plane_Control	22.112
Plane_Control	22.112
Plane_Control	22.112
Plane_Control	22.112
Plane_Control	22.112
Plane_Control	22.612
Plane_Control	22.612
Plane_Control	22.612
Plane_Control	22.612
Plane_Control	22.612
Plane_Control	22.612
Plane_Control	22.612
Plane_Control	22.612
Plane_Control	22.612
Plane_Control	22.612
Plane_Control	22.612
Plane_Control	22.612
Plane_Control	22.612
Plane_Control	22.612
Plane_Control	22.612
Plane_Control	22.612
Plane_Control	22.612
Plane_Control	22.612
Plane_Control	22.612
Plane_Control	22.612
Plane_Control	22.612
Plane_Control	22.612
Plane_Control	22.612
Plane_Control	22.612
Plane_Control	22.612
Plane_Control	22.612
Plane_Control	22.612
Plane_Control	22.612
Plane_Control	22.612
Plane_Control	22.612
Plane_Control	22.612
Plane_Control	22.612
Plane_Control	22.612
Plane_Control	22.612
Plane_Control	22.612
Plane_Control	22.612
Plane_Control	22.612
Plane_Control	22.612
Plane_Control	22.612
Plane_Control	22.612
Plane_Control	22.612
Plane_Control	22.612
Plane_Control	22.612
Plane_Control	22.612
Plane_Control	22.612
Plane_Control	22.612
Plane_Control	22.612
Plane_Control	22.612
Plane_Control	22.612
Plane_Control	22.612
Plane_Control	22.612
Plane_Control	22.612
Plane_Control	22.612
Plane_Control	22.612
Plane_Control	22.612
Plane_Control	22.612
Plane_Control	22.612
Plane_Control	22.612
Plane_Control	22.612
Plane_Control	22.612
Plane_Control	22.612
Plane_Control	22.612
Plane_Control	22.612
Plane_Control	22.612
Plane_Control	22.612
Plane_Control	22.612
Plane_Control	22.612
Plane_Control	22.612
Plane_Control	22.612
Plane_Control	22.612
Plane_Control	22.612
Plane_Control	22.612
Plane_Control	22.612
Plane_Control	22.612
Plane_Control	22.612
Plane_Control	22.612
Plane_Control	22.612
Plane_Control	22.612
Plane_Control	22.612
Plane_Control	22.612
Plane_Control	22.612
Plane_Control	22.612
Plane_Control	22.612
Plane_Control	22.612
Plane_Control	22.612
Plane_Control	22.612
Plane_Control	22.612
Plane_Control	22.612
Plane_Control	22.612
Plane_Control	22.612
Plane_Control	22.612
Plane_Control	22.612
Plane_Control	22.612
Plane_Control	22.612
Plane_Control	22.612
Plane_Control	22.612
Plane_Control	22.612
Plane_Control	22.612
Plane_Control	22.612
Plane_Control	22.612
Plane_Control	22.612
Plane_Control	22.612
Plane_Control	22.612
Plane_Control	22.612
Plane_Control	22.612
Plane_Control	22.612
Plane_Control	22.612
Plane_Control	22.612
Plane_Control	22.612
Plane_Control	22.612
Plane_Control	22.612
Plane_Control	22.612
Plane_Control	22.612
Plane_Control	22.612
Plane_Control	22.612
Plane_Control	22.612
Plane_Control	22.612
Plane_Control	22.612
Plane_Control	22.612
Plane_Control	22.612
Plane_Control	22.612
Plane_Control	22.612
Plane_Control	22.612
Plane_Control	22.612
Plane_Control	22.612
Plane_Control	22.612
Plane_Control	22.612
Plane_Control	22.612
Plane_Control	22.612
Plane_Control	22.612
Plane_Control	22.612
Plane_Control	22.612
Plane_Control	22.612
Plane_Control	22.612
Plane_Control	22.612
Plane_Control	22.612
Plane_Control	22.612
Plane_Control	22.612
Plane_Control	22.612
Plane_Control	22.612
Plane_Control	22.612
Plane_Control	22.612
Plane_Control	22.612
Plane_Control	22.612
Plane_Control	22.612
Plane_Control	22.612
Plane_Control	22.612
Plane_Control	22.612
Plane_Control	22.612
Plane_Control	22.612
Plane_Control	22.612
Plane_Control	22.612
Plane_Control	22.612
Plane_Control	22.612
Plane_Control	22.612
Plane_Control	22.612
Plane_Control	22.612
Plane_Control	22.612
Plane_Control	22.612
Plane_Control	22.612
Plane_Control	22.612
Plane_Control	22.612
Plane_Control	22.612
Plane_Control	22.612
Plane_Control	22.612
Plane_Control	22.612
Plane_Control	22.612
Plane_Control	22.612
Plane_Control	22.612
Plane_Control	22.612
Plane_Control	22.612
Plane_Control	22.612
Plane_Control	22.612
Plane_Control	22.612
Plane_Control	22.612
Plane_Control	22.612
Plane_Control	22.612
Plane_Control	22.612
Plane_Control	22.612
Plane_Control	22.612
Plane_Control	22.612
Plane_Control	22.612
Plane_Control	22.612
Plane_Control	22.612
Plane_Control	22.612
Plane_Control	22.612
Plane_Control	22.612
Plane_Control	22.612
Plane_Control	22.612
Plane_Control	22.612
Plane_Control	22.612
Plane_Control	22.612
Plane_Control	22.612
Plane_Control	22.612
Plane_Control	22.612
Plane_Control	23.113
Plane_Control	23.113
Plane_Control	23.113
Plane_Control	23.113
Plane_Control	23.113
Plane_Control	23.113
Plane_Control	23.113
Plane_Control	23.113
Plane_Control	23.113
Plane_Control	23.113
Plane_Control	23.113
Plane_Control	23.113
Plane_Control	23.113
Plane_Control	23.113
Plane_Control	23.113
Plane_Control	23.113
Plane_Control	23.113
Plane_Control	23.113
Plane_Control	23.113
Plane_Control	23.113
Plane_Control	23.113
Plane_Control	23.113
Plane_Control	23.113
Plane_Control	23.113
Plane_Control	23.113
Plane_Control	23.113
Plane_Control	23.113
Plane_Control	23.113
Plane_Control	23.113
Plane_Control	23.113
Plane_Control	23.113
Plane_Control	23.113
Plane_Control	23.113
Plane_Control	23.113
Plane_Control	23.113
Plane_Control	23.113
Plane_Control	23.113
Plane_Control	23.113
Plane_Control	23.113
Plane_Control	23.113
Plane_Control	23.113
Plane_Control	23.113
Plane_Control	23.113
Plane_Control	23.113
Plane_Control	23.113
Plane_Control	23.113
Plane_Control	23.113
Plane_Control	23.113
Plane_Control	23.113
Plane_Control	23.113
Plane_Control	23.113
Plane_Control	23.113
Plane_Control	23.113
Plane_Control	23.113
Plane_Control	23.113
Plane_Control	23.113
Plane_Control	23.113
Plane_Control	23.113
Plane_Control	23.113
Plane_Control	23.113
Plane_Control	23.113
Plane_Control	23.113
Plane_Control	23.113
Plane_Control	23.113
Plane_Control	23.113
Plane_Control	23.113
Plane_Control	23.113
Plane_Control	23.113
Plane_Control	23.113
Plane_Control	23.113
Plane_Control	23.113
Plane_Control	23.113
Plane_Control	23.113
Plane_Control	23.113
Plane_Control	23.113
Plane_Control	23.113
Plane_Control	23.113
Plane_Control	23.113
Plane_Control	23.113
Plane_Control	23.113
Plane_Control	23.113
Plane_Control	23.113
Plane_Control	23.113
Plane_Control	23.613
Plane_Control	23.613
Plane_Control	23.613
Plane_Control	23.613
Plane_Control	23.613
Plane_Control	23.613
Plane_Control	23.613
Plane_Control	23.613
Plane_Control	23.613
Plane_Control	23.613
Plane_Control	23.613
Plane_Control	23.613
Plane_Control	23.613
Plane_Control	23.613
Plane_Control	23.613
Plane_Control	23.613
Plane_Control	23.613
Plane_Control	23.613
Plane_Control	23.613
Plane_Control	23.613
Plane_Control	23.613
Plane_Control	23.613
Plane_Control	23.613
Plane_Control	23.613
Plane_Control	23.613
Plane_Control	23.613
Plane_Control	23.613
Plane_Control	23.613
Plane_Control	23.613
Plane_Control	23.613
Plane_Control	23.613
Plane_Control	23.613
Plane_Control	23.613
Plane_Control	23.613
Plane_Control	23.613
Plane_Control	23.613
Plane_Control	23.613
Plane_Control	23.613
Plane_Control	23.613
Plane_Control	23.613
Plane_Control	23.613
Plane_Control	23.613
Plane_Control	23.613
Plane_Control	23.613
Plane_Control	23.613
Plane_Control	23.613
Plane_Control	23.613
Plane_Control	23.613
Plane_Control	23.613
Plane_Control	23.613
Plane_Control	23.613
Plane_Control	23.613
Plane_Control	23.613
Plane_Control	23.613
Plane_Control	23.613
Plane_Control	23.613
Plane_Control	23.613
Plane_Control	23.613
Plane_Control	23.613
Plane_Control	23.613
Plane_Control	23.613
Plane_Control	23.613
Plane_Control	23.613
Plane_Control	23.613
Plane_Control	23.613
Plane_Control	23.613
Plane_Control	23.613
Plane_Control	23.613
Plane_Control	23.613
Plane_Control	23.613
Plane_Control	23.613
Plane_Control	23.613
Plane_Control	23.613
Plane_Control	23.613
Plane_Control	23.613
Plane_Control	23.613
Plane_Control	23.613
Plane_Control	23.613
Plane_Control	23.613
Plane_Control	23.613
Plane_Control	23.613
Plane_Control	23.613
Plane_Control	23.613
Plane_Control	23.613
Plane_Control	23.613
Plane_Control	23.613
Plane_Control	23.613
Plane_Control	23.613
Plane_Control	23.613
Plane_Control	23.613
Plane_Control	23.613
Plane_Control	23.613
Plane_Control	23.613
Plane_Control	23.613
Plane_Control	23.613
Plane_Control	23.613
Plane_Control	23.613
Plane_Control	23.613
Plane_Control	23.613
Plane_Control	23.613
Plane_Control	23.613
Plane_Control	23.613
Plane_Control	23.613
Plane_Control	23.613
Plane_Control	23.613
Plane_Control	23.613
Plane_Control	23.613
Plane_Control	23.613
Plane_Control	23.613
Plane_Control	23.613
Plane_Control	23.613
Plane_Control	23.613
Plane_Control	23.613
Plane_Control	23.613
Plane_Control	23.613
Plane_Control	23.613
Plane_Control	23.613
Plane_Control	23.613
Plane_Control	23.613
Plane_Control	23.613
Plane_Control	23.613
Plane_Control	23.613
Plane_Control	23.613
Plane_Control	23.613
Plane_Control	23.613
Plane_Control	23.613
Plane_Control	23.613
Plane_Control	23.613
Plane_Control	23.613
Plane_Control	23.613
Plane_Control	23.613
Plane_Control	23.613
Plane_Control	23.613
Plane_Control	23.613
Plane_Control	23.613
Plane_Control	23.613
Plane_Control	23.613
Plane_Control	23.613
Plane_Control	23.613
Plane_Control	23.613
Plane_Control	23.613
Plane_Control	23.613
Plane_Control	23.613
Plane_Control	23.613
Plane_Control	23.613
Plane_Control	23.613
Plane_Control	23.613
Plane_Control	23.613
Plane_Control	23.613
Plane_Control	23.613
Plane_Control	23.613
Plane_Control	23.613
Plane_Control	23.613
Plane_Control	23.613
Plane_Control	23.613
Plane_Control	23.613
Plane_Control	23.613
Plane_Control	23.613
Plane_Control	23.613
Plane_Control	23.613
Plane_Control	23.613
Plane_Control	23.613
Plane_Control	23.613
Plane_Control	23.613
Plane_Control	23.613
Plane_Control	23.613
Plane_Control	23.613
Plane_Control	23.613
Plane_Control	23.613
Plane_Control	23.613
Plane_Control	23.613
Plane_Control	23.613
Plane_Control	23.613
Plane_Control	23.613
Plane_Control	23.613
Plane_Control	23.613
Plane_Control	23.613
Plane_Control	23.613
Plane_Control	23.613
Plane_Control	23.613
Plane_Control	23.613
Plane_Control	23.613
Plane_Control	23.613
Plane_Control	23.613
Plane_Control	23.613
Plane_Control	23.613
Plane_Control	23.613
Plane_Control	23.613
Plane_Control	23.613
Plane_Control	23.613
Plane_Control	23.613
Plane_Control	23.613
Plane_Control	23.613
Plane_Control	23.613
Plane_Control	23.613
Plane_Control	23.613
Plane_Control	23.613
Plane_Control	23.613
Plane_Control	23.613
Plane_Control	23.613
Plane_Control	23.613
Plane_Control	23.613
Plane_Control	23.613
Plane_Control	23.613
Plane_Control	23.613
Plane_Control	23.613
Plane_Control	23.613
Plane_Control	23.613
Plane_Control	23.613
Plane_Control	23.613
Plane_Control	23.613
Plane_Control	23.613
Plane_Control	23.613
Plane_Control	23.613
Plane_Control	23.113
Plane_Control	23.613
Plane_Control	23.113
Plane_Control	23.613
Plane_Control	23.113
Plane_Control	23.113
Plane_Control	23.113
Plane_Control	23.113
Plane_Control	23.113
Plane_Control	23.113
Plane_Control	23.113
Plane_Control	23.113
Plane_Control	23.113
Plane_Control	23.113
Plane_Control	23.113
Plane_Control	23.113
Plane_Control	23.113
Plane_Control	23.113
Plane_Control	23.113
Plane_Control	23.113
Plane_Control	23.113
Plane_Control	23.113
Plane_Control	23.113
Plane_Control	23.113
Plane_Control	23.113
Plane_Control	23.113
Plane_Control	23.113
Plane_Control	23.113
Plane_Control	23.113
Plane_Control	23.113
Plane_Control	23.113
Plane_Control	23.113
Plane_Control	23.113
Plane_Control	23.113
Plane_Control	23.113
Plane_Control	23.113
Plane_Control	23.113
Plane_Control	23.113
Plane_Control	23.113
Plane_Control	23.113
Plane_Control	23.113
Plane_Control	23.113
Plane_Control	23.113
Plane_Control	23.113
Plane_Control	23.113
Plane_Control	23.113
Plane_Control	23.113
Plane_Control	23.113
Plane_Control	23.113
Plane_Control	23.113
Plane_Control	23.113
Plane_Control	23.113
Plane_Control	23.113
Plane_Control	23.113
Plane_Control	23.113
Plane_Control	23.113
Plane_Control	23.113
Plane_Control	23.113
Plane_Control	23.113
Plane_Control	23.113
Plane_Control	23.113
Plane_Control	23.113
Plane_Control	23.113
Plane_Control	23.113
Plane_Control	23.113
Plane_Control	23.113
Plane_Control	23.113
Plane_Control	23.113
Plane_Control	23.113
Plane_Control	23.113
Plane_Control	23.113
Plane_Control	23.113
Plane_Control	23.113
Plane_Control	23.113
Plane_Control	23.113
Plane_Control	23.113
Plane_Control	23.113
Plane_Control	23.113
Plane_Control	23.113
Plane_Control	23.113
Plane_Control	23.113
Plane_Control	23.113
Plane_Control	23.113
Plane_Control	23.113
Plane_Control	23.113
Plane_Control	23.113
Plane_Control	23.113
Plane_Control	23.113
Plane_Control	23.113
Plane_Control	23.113
Plane_Control	23.113
Plane_Control	23.113
Plane_Control	23.113
Plane_Control	23.113
Plane_Control	23.113
Plane_Control	23.113
Plane_Control	23.113
Plane_Control	23.113
Plane_Control	23.113
Plane_Control	23.113
Plane_Control	23.113
Plane_Control	23.113
Plane_Control	23.113
Plane_Control	23.113
Plane_Control	23.613
Plane_Control	23.613
Plane_Control	23.613
Plane_Control	23.613
Plane_Control	23.613
Plane_Control	23.613
Plane_Control	23.613
Plane_Control	23.613
Plane_Control	23.613
Plane_Control	23.613
Plane_Control	23.613
Plane_Control	23.613
Plane_Control	23.613
Plane_Control	23.613
Plane_Control	23.613
Plane_Control	23.613
Plane_Control	23.613
Plane_Control	23.613
Plane_Control	23.613
