# Supplementary material for: Skinks on a Plane: Does Human‐Mediated Transportation Impact the Behaviour of an Invasive Lizard?
Source: Ecol Evol. 2024 Dec 18;14(12):e70748. doi: 10.1002/ece3.70748 (PMC11655176; doi:10.1002/ece3.70748)
Supplement: Supplementary file 1 — Data S1. [file ECE3-14-e70748-s001.zip › Skinks on a plane MS _ code.Rmd]

---
title: "R Notebook"
output: html_notebook
---

#set up
```{r}
setwd("//ad.monash.edu/home/User004/jehar16/Desktop/Honours Paper")
```


#Temperature analysis
```{r}
car.control.temp.df<-read.csv("car and control temps.csv")
plane.control.temp.df<-read.csv("plane and control temps.csv")

library(tidyverse)
combined_temp<- rbind(plane.control.temp.df, car.control.temp.df)

library(ggplot2)
temperature.boxplot<-ggplot(data = combined_temp, aes(x = GROUP, y = TEMPERATURE, fill = GROUP)) +
  geom_boxplot() +
  labs(x = "Group",
       y = "Temperature") +
  theme(axis.text.x = element_text(size = 20),  # Increase x-axis label size
        axis.text.y = element_text(size = 20),  # Increase y-axis label size
        axis.title = element_text(size = 20),
        legend.text = element_text(size = 20),
        legend.title = element_blank())+
  theme_minimal()

temperature.boxplot

ggsave("Temperature.boxplot.png", plot = Temperature.boxplot, width = 8, height = 6, units = "in")


  

```

```{r}

wilcox.test(TEMPERATURE~GROUP, data = car.control.temp.df)

wilcox.test(TEMPERATURE~GROUP, data = plane.control.temp.df)
```

#exploratory behavior 
```{r}
library(survival)

exploratory.df<-read.csv("Compiled exploratory behaviour.csv")

# Fit the Cox model
cox_model <- coxph(Surv(CROSS_TIME, STATUS) ~ GROUP*TRIAL, data = exploratory.df)

cox.zph(cox_model) # assumptions are okay

# View the results
summary(cox_model)

library(car)
Anova(cox_model, type = 3)

```

#activity analysis 
```{r}
library(lme4)
library(DHARMa)

activity.df<-read.csv("compiled activity.csv")
```

```{r}
activity.all<-glmer(ACTIVITY~TRIAL*GROUP +(1|SKINK), data=activity.df,
               family=poisson(link=log))

library(car)
Anova(activity.all, type=3)

library(emmeans)

activity.all_ALL<-emmeans(activity.all, specs = c('TRIAL', 'GROUP'))
contrast(activity.all_ALL, method = 'pairwise', adjust = 'tukey')
```


```{r}
library(ggplot2)
Activity.boxplot<-ggplot(data = activity.df, aes(x = GROUP, y = ACTIVITY, fill = TRIAL)) +
  geom_boxplot() +
  labs(x = "Group",
       y = "Activity") +
  theme_minimal()
Activity.boxplot

# Save the plot as a PNG file
ggsave("activity.boxplot.png", plot = Activity.boxplot, width = 8, height = 6, units = "in")
```


#activity difference
```{r}

library(dplyr)

activity_diff <- activity.df %>%
  arrange(SKINK, TRIAL) %>% # Ensure data is ordered by ID and trial
  group_by(SKINK) %>%
  mutate(activity_diff = ACTIVITY - lag(ACTIVITY)) %>%
  filter(!is.na(activity_diff)) # Remove rows where difference can't be calculated (e.g., first trial)

# View the results
print(activity_diff)
View(activity_diff)

# activity difference is post-treatment - initial activity

library(ggplot2)
Activity_diff.boxplot<-ggplot(data = activity_diff, aes(x = GROUP, y = activity_diff, fill = GROUP)) +
  geom_boxplot() +
  labs(x = "Group",
       y = "Difference in activity") +
  theme_minimal()
Activity_diff.boxplot

activity.diff.lm <-lm(activity_diff~GROUP, data = activity_diff)

plot(activity.diff.lm)

library(car)
Anova(activity.diff.lm, type = 2)

library(emmeans)
activity.diff_GROUP<-emmeans(activity.diff.lm, specs = 'GROUP')
contrast(activity.diff_GROUP, method = 'pairwise', adjust = 'tukey')


# Save the plot as a PNG file
ggsave("activity.diff.boxplot.png", plot = Activity_diff.boxplot, width = 8, height = 6, units = "in")

```
